# Supplementary material for: Changes in Treatment Patterns and Costs for Lung Cancer Have Not Resulted in Relevant Improvements in Survival: A Population-Based Observational Study in Catalonia
Source: Cancers (Basel). 2022 Nov 24;14(23):5791. doi: 10.3390/cancers14235791 (PMC9735431; doi:10.3390/cancers14235791)
Supplement: Supplementary file 1 [file cancers-14-05791-s001.zip]

Archive with 1 entries (1 files):
- cancers-2008333-supplementary.pdf
